# Supplementary material for: Ni/Mn-Complex-Tethered Tetranuclear Polyoxovanadates: Crystal Structure and Inhibitory Activity on Human Hepatocellular Carcinoma (HepG-2)
Source: Molecules. 2023 Sep 28;28(19):6843. doi: 10.3390/molecules28196843 (PMC10574323; doi:10.3390/molecules28196843)
Supplement: Supplementary file 1 [file molecules-28-06843-s001.zip]

Archive with 1 entries (1 files):
- molecules-2604251-supplementary.pdf
